# Supplementary material for: pH-dependence of the Plasmodium falciparum chloroquine resistance transporter is linked to the transport cycle
Source: Nat Commun. 2023 Jul 15;14:4234. doi: 10.1038/s41467-023-39969-2 (PMC10349806; doi:10.1038/s41467-023-39969-2)
Supplement: Supplementary file 4 — Source Data [file 41467_2023_39969_MOESM4_ESM.xlsx]

## Sheet: Fig 1a
PfCRTDd2 transport activity pH 4.5 (pmol oocyte-1 h-1)	PfCRTDd2 transport activity pH 5.0 (pmol oocyte-1 h-1)	PfCRTDd2 transport activity pH 5.5 (pmol oocyte-1 h-1)	PfCRTDd2 transport activity pH 6.0 (pmol oocyte-1 h-1)	PfCRTDd2 transport activity pH 6.5 (pmol oocyte-1 h-1)	PfCRTDd2 transport activity pH 7.0 (pmol oocyte-1 h-1)	E207A transport activity pH 4.5 (pmol oocyte-1 h-1)	E207A transport activity pH 5.0 (pmol oocyte-1 h-1)	E207A transport activity pH 5.5 (pmol oocyte-1 h-1)	E207A transport activity pH 6.0 (pmol oocyte-1 h-1)	E207A transport activity pH 6.5 (pmol oocyte-1 h-1)	E207A transport activity pH 7.0 (pmol oocyte-1 h-1)
0.4	2.59	6.45	9.26	3.6754	3.1622	3.29	1.77	2.56	3.16	2.53	2.87
0.978718	1.77023	4.71509	7.11517	2.9	3.05923	2.17	1.89	1.58	2.11	1.07	1.43333
2.33	2.54	2.43902	4.12742	2.97	1.92	2.03	1.63	2.27	2.38	2.08	1.3
0.902344	1.85512	3.17	8.43	3.2	3.36745	1.48	n/a	n/a	1.75	n/a	n/a
1.3162	2.76827	4.57	3.95	5.45053	1.78	2.3	n/a	n/a	2.47	n/a	n/a
1.05	2.58128	4.41404	5.31964	3	4.52518	1.6	n/a	n/a	1.62	n/a	n/a
1.05	3.09905	3.78125	3.28663	3.55	5.34649	1.77	n/a	n/a	2.39	n/a	n/a
2.83785	1.92784	2.14	5.51373	5.91938	4.23692	1.64	n/a	n/a	2.02	n/a	n/a
0.65405	2	3.86269	6.23672	4.90731	2.02	1.58	n/a	n/a	1.94	n/a	n/a
1.07	3.15395	4.54378	3.64	2.49298	3.26	n/a	n/a	n/a	n/a	n/a	n/a
1.34435	1.59195	3.39276	4.86891	5.4885	4.73575	n/a	n/a	n/a	n/a	n/a	n/a
0.65546	n/a	3.66318	3.55	5.65239	4.81041	n/a	n/a	n/a	n/a	n/a	n/a
n/a	n/a	1.74271	6.59209	n/a	2.52357	n/a	n/a	n/a	n/a	n/a	n/a
n/a	n/a	n/a	6.15036	n/a	6.4086	n/a	n/a	n/a	n/a	n/a	n/a
n/a	n/a	n/a	5.61611	n/a	1.86501	n/a	n/a	n/a	n/a	n/a	n/a
n/a	n/a	n/a	4.0198	n/a	n/a	n/a	n/a	n/a	n/a	n/a	n/a
n/a	n/a	n/a	5.09675	n/a	n/a	n/a	n/a	n/a	n/a	n/a	n/a
n/a	n/a	n/a	4.6659	n/a	n/a	n/a	n/a	n/a	n/a	n/a	n/a
n/a	n/a	n/a	4.87128	n/a	n/a	n/a	n/a	n/a	n/a	n/a	n/a
n/a	n/a	n/a	3.351	n/a	n/a	n/a	n/a	n/a	n/a	n/a	n/a
n/a	n/a	n/a	2.48202	n/a	n/a	n/a	n/a	n/a	n/a	n/a	n/a
n/a	n/a	n/a	5.29461	n/a	n/a	n/a	n/a	n/a	n/a	n/a	n/a
n/a	n/a	n/a	3.08194	n/a	n/a	n/a	n/a	n/a	n/a	n/a	n/a
n/a	n/a	n/a	4.17675	n/a	n/a	n/a	n/a	n/a	n/a	n/a	n/a
n/a	n/a	n/a	4.86	n/a	n/a	n/a	n/a	n/a	n/a	n/a	n/a
n/a	n/a	n/a	5.2	n/a	n/a	n/a	n/a	n/a	n/a	n/a	n/a

## Sheet: Fig 1b+c
PfCRTDd2 transport activity pH 4.5 (pmol oocyte-1 h-1)	PfCRTDd2 transport activity pH 6.0 (pmol oocyte-1 h-1)
0.4	9.26
0.978718	7.11517
2.33	4.12742
0.902344	8.43
1.3162	3.95
1.05	5.31964
1.05	3.28663
2.83785	5.51373
0.65405	6.23672
1.07	3.64
1.34435	4.86891
0.65546	3.55
n/a	6.59209
n/a	6.15036
n/a	5.61611
n/a	4.0198
n/a	5.09675
n/a	4.6659
n/a	4.87128
n/a	3.351
n/a	2.48202
n/a	5.29461
n/a	3.08194
n/a	4.17675
n/a	4.86
n/a	5.19583

## Sheet: Fig 1d left
PfCRTDd2 transport activity pH 6.0 (pmol oocyte-1 h-1)	PfCRTDd2 transport activity pH 4.5 (pmol oocyte-1 h-1)	PfCRTDd2 R-value	E18A transport activity pH 6.0 (pmol oocyte-1 h-1)	E18A transport activity pH 4.5 (pmol oocyte-1 h-1)	E18A R-value	H46A transport activity pH 6.0 (pmol oocyte-1 h-1)	H46A transport activity pH 4.5 (pmol oocyte-1 h-1)	H46A R-value	E54A transport activity pH 6.0 (pmol oocyte-1 h-1)	E54A transport activity pH 4.5 (pmol oocyte-1 h-1)	E54A R-value	E75A transport activity pH 6.0 (pmol oocyte-1 h-1)	E75A transport activity pH 4.5 (pmol oocyte-1 h-1)	E75A R-value	Y89A transport activity pH 6.0 (pmol oocyte-1 h-1)	Y89A transport activity pH 4.5 (pmol oocyte-1 h-1)	Y89A R-value	E54A transport activity pH 6.0 (pmol oocyte-1 h-1)	E54A transport activity pH 4.5 (pmol oocyte-1 h-1)	E54A R-value	H97A transport activity pH 6.0 (pmol oocyte-1 h-1)	H97A transport activity pH 4.5 (pmol oocyte-1 h-1)	H97A R-value	E121A transport activity pH 6.0 (pmol oocyte-1 h-1)	E121A transport activity pH 4.5 (pmol oocyte-1 h-1)	E121A R-value	H123A transport activity pH 6.0 (pmol oocyte-1 h-1)	H123A transport activity pH 4.5 (pmol oocyte-1 h-1)	H123A R-value	Y177A transport activity pH 6.0 (pmol oocyte-1 h-1)	Y177A transport activity pH 4.5 (pmol oocyte-1 h-1)	Y177A R-value	H180A transport activity pH 6.0 (pmol oocyte-1 h-1)	H180A transport activity pH 4.5 (pmol oocyte-1 h-1)	H180A R-value	E198A transport activity pH 6.0 (pmol oocyte-1 h-1)	E198A transport activity pH 4.5 (pmol oocyte-1 h-1)	E198A R-value	F203A transport activity pH 6.0 (pmol oocyte-1 h-1)	F203A transport activity pH 4.5 (pmol oocyte-1 h-1)	F203A R-value	E204A transport activity pH 6.0 (pmol oocyte-1 h-1)	E204A transport activity pH 4.5 (pmol oocyte-1 h-1)	E204A R-value	E207A transport activity pH 6.0 (pmol oocyte-1 h-1)	E207A transport activity pH 4.5 (pmol oocyte-1 h-1)	E207A R-value	E208A transport activity pH 6.0 (pmol oocyte-1 h-1)	E208A transport activity pH 4.5 (pmol oocyte-1 h-1)
4.33	1.05	0.170732	3.85	2.19	0.568831	5.57	2.52	0.452424	3.57	1.85	0.518207	1.76	0.71	0.403409	1.68	0.79	0.470238	1	0.71	0.71	6.25	4.69	0.7504	5.74	1.13	0.196864	6.18	2.71	0.438511	2.11	0.79	0.374408	2.9	0.55	0.189655	2.08	1.49	0.716346	2.29	0.48	0.209607	2.18	1.57	0.720183	3.16	3.29	1.04114	6.15	3.17
4.86	n/a	n/a	2.27	1.6	0.704846	3.48	1.13	0.324713	4.9	1.79	0.365306	1.84	1.15	0.625	1.99	0.8	0.40201	4.05	1.44	0.355556	4	2.51	0.6275	2.27	1.51	0.665198	3.21	1.12	0.34891	3.29	1.73	0.525836	3.04	1.69	0.555921	3.94	1.34	0.340102	2.47	1.22	0.493927	3.22	1.35	0.419255	2.11	2.17	1.02844	5.57	3.09
6.59	1.43	0.270321	1.67	0.74	0.443114	5.92	2.13	0.359797	1.99	1.34	0.673367	1.6	0.8	0.5	1.64	0.6	0.365854	3.17	1.48	0.466877	9.52	3.21	0.337185	3.83	1.41	0.368146	5.14	2.16	0.420233	2.9	1.6	0.551724	3.41	1.17	0.343109	3.27	0.87	0.266055	2.88	1.1	0.381944	3.54	1.36	0.384181	2.38	2.03	0.852941	4.57	1.68
6.15	n/a	n/a	n/a	n/a	n/a	5.27	2.35	0.44592	2.61	1.01	0.386973	n/a	n/a	n/a	n/a	n/a	n/a	n/a	n/a	n/a	5.42	2.32	0.428044	n/a	n/a	n/a	4.96	1.35	0.272177	3.47	0.87	0.25072	n/a	n/a	n/a	n/a	n/a	n/a	n/a	n/a	n/a	n/a	n/a	n/a	1.75	1.48	0.845714	n/a	n/a
4.02	0.82	0.14539	n/a	n/a	n/a	n/a	n/a	n/a	3.73	0.92	0.246649	n/a	n/a	n/a	n/a	n/a	n/a	n/a	n/a	n/a	3.89	1.49	0.383033	n/a	n/a	n/a	4.77	2.48	0.519916	n/a	n/a	n/a	n/a	n/a	n/a	n/a	n/a	n/a	n/a	n/a	n/a	n/a	n/a	n/a	2.47	2.3	0.931174	n/a	n/a
5.29	n/a	n/a	n/a	n/a	n/a	n/a	n/a	n/a	n/a	n/a	n/a	n/a	n/a	n/a	n/a	n/a	n/a	n/a	n/a	n/a	6.61	2.15	0.325265	n/a	n/a	n/a	n/a	n/a	n/a	n/a	n/a	n/a	n/a	n/a	n/a	n/a	n/a	n/a	n/a	n/a	n/a	n/a	n/a	n/a	1.62	1.6	0.987654	n/a	n/a
5.21	n/a	n/a	n/a	n/a	n/a	n/a	n/a	n/a	n/a	n/a	n/a	n/a	n/a	n/a	n/a	n/a	n/a	n/a	n/a	n/a	7.56	1.58	0.208995	n/a	n/a	n/a	n/a	n/a	n/a	n/a	n/a	n/a	n/a	n/a	n/a	n/a	n/a	n/a	n/a	n/a	n/a	n/a	n/a	n/a	2.39	1.77	0.740586	n/a	n/a
5.64	n/a	n/a	n/a	n/a	n/a	n/a	n/a	n/a	n/a	n/a	n/a	n/a	n/a	n/a	n/a	n/a	n/a	n/a	n/a	n/a	9.31	3.71	0.398496	n/a	n/a	n/a	n/a	n/a	n/a	n/a	n/a	n/a	n/a	n/a	n/a	n/a	n/a	n/a	n/a	n/a	n/a	n/a	n/a	n/a	2.02	1.64	0.811881	n/a	n/a
4.84	2.03	0.268874	n/a	n/a	n/a	n/a	n/a	n/a	n/a	n/a	n/a	n/a	n/a	n/a	n/a	n/a	n/a	n/a	n/a	n/a	n/a	n/a	n/a	n/a	n/a	n/a	n/a	n/a	n/a	n/a	n/a	n/a	n/a	n/a	n/a	n/a	n/a	n/a	n/a	n/a	n/a	n/a	n/a	n/a	1.94	1.58	0.814433	n/a	n/a
7.93	n/a	n/a	n/a	n/a	n/a	n/a	n/a	n/a	n/a	n/a	n/a	n/a	n/a	n/a	n/a	n/a	n/a	n/a	n/a	n/a	n/a	n/a	n/a	n/a	n/a	n/a	n/a	n/a	n/a	n/a	n/a	n/a	n/a	n/a	n/a	n/a	n/a	n/a	n/a	n/a	n/a	n/a	n/a	n/a	n/a	n/a	n/a	n/a	n/a
4.17	n/a	n/a	n/a	n/a	n/a	n/a	n/a	n/a	n/a	n/a	n/a	n/a	n/a	n/a	n/a	n/a	n/a	n/a	n/a	n/a	n/a	n/a	n/a	n/a	n/a	n/a	n/a	n/a	n/a	n/a	n/a	n/a	n/a	n/a	n/a	n/a	n/a	n/a	n/a	n/a	n/a	n/a	n/a	n/a	n/a	n/a	n/a	n/a	n/a
7.55	1.25	0.297619	n/a	n/a	n/a	n/a	n/a	n/a	n/a	n/a	n/a	n/a	n/a	n/a	n/a	n/a	n/a	n/a	n/a	n/a	n/a	n/a	n/a	n/a	n/a	n/a	n/a	n/a	n/a	n/a	n/a	n/a	n/a	n/a	n/a	n/a	n/a	n/a	n/a	n/a	n/a	n/a	n/a	n/a	n/a	n/a	n/a	n/a	n/a
4.19	0.75	0.187032	n/a	n/a	n/a	n/a	n/a	n/a	n/a	n/a	n/a	n/a	n/a	n/a	n/a	n/a	n/a	n/a	n/a	n/a	n/a	n/a	n/a	n/a	n/a	n/a	n/a	n/a	n/a	n/a	n/a	n/a	n/a	n/a	n/a	n/a	n/a	n/a	n/a	n/a	n/a	n/a	n/a	n/a	n/a	n/a	n/a	n/a	n/a
4	n/a	n/a	n/a	n/a	n/a	n/a	n/a	n/a	n/a	n/a	n/a	n/a	n/a	n/a	n/a	n/a	n/a	n/a	n/a	n/a	n/a	n/a	n/a	n/a	n/a	n/a	n/a	n/a	n/a	n/a	n/a	n/a	n/a	n/a	n/a	n/a	n/a	n/a	n/a	n/a	n/a	n/a	n/a	n/a	n/a	n/a	n/a	n/a	n/a
4.2	n/a	n/a	n/a	n/a	n/a	n/a	n/a	n/a	n/a	n/a	n/a	n/a	n/a	n/a	n/a	n/a	n/a	n/a	n/a	n/a	n/a	n/a	n/a	n/a	n/a	n/a	n/a	n/a	n/a	n/a	n/a	n/a	n/a	n/a	n/a	n/a	n/a	n/a	n/a	n/a	n/a	n/a	n/a	n/a	n/a	n/a	n/a	n/a	n/a
4.01	1.02	0.23341	n/a	n/a	n/a	n/a	n/a	n/a	n/a	n/a	n/a	n/a	n/a	n/a	n/a	n/a	n/a	n/a	n/a	n/a	n/a	n/a	n/a	n/a	n/a	n/a	n/a	n/a	n/a	n/a	n/a	n/a	n/a	n/a	n/a	n/a	n/a	n/a	n/a	n/a	n/a	n/a	n/a	n/a	n/a	n/a	n/a	n/a	n/a
4.51	n/a	n/a	n/a	n/a	n/a	n/a	n/a	n/a	n/a	n/a	n/a	n/a	n/a	n/a	n/a	n/a	n/a	n/a	n/a	n/a	n/a	n/a	n/a	n/a	n/a	n/a	n/a	n/a	n/a	n/a	n/a	n/a	n/a	n/a	n/a	n/a	n/a	n/a	n/a	n/a	n/a	n/a	n/a	n/a	n/a	n/a	n/a	n/a	n/a
5.87	n/a	n/a	n/a	n/a	n/a	n/a	n/a	n/a	n/a	n/a	n/a	n/a	n/a	n/a	n/a	n/a	n/a	n/a	n/a	n/a	n/a	n/a	n/a	n/a	n/a	n/a	n/a	n/a	n/a	n/a	n/a	n/a	n/a	n/a	n/a	n/a	n/a	n/a	n/a	n/a	n/a	n/a	n/a	n/a	n/a	n/a	n/a	n/a	n/a
4.37	n/a	n/a	n/a	n/a	n/a	n/a	n/a	n/a	n/a	n/a	n/a	n/a	n/a	n/a	n/a	n/a	n/a	n/a	n/a	n/a	n/a	n/a	n/a	n/a	n/a	n/a	n/a	n/a	n/a	n/a	n/a	n/a	n/a	n/a	n/a	n/a	n/a	n/a	n/a	n/a	n/a	n/a	n/a	n/a	n/a	n/a	n/a	n/a	n/a
4.86513	0.89	0.234211	n/a	n/a	n/a	n/a	n/a	n/a	n/a	n/a	n/a	n/a	n/a	n/a	n/a	n/a	n/a	n/a	n/a	n/a	n/a	n/a	n/a	n/a	n/a	n/a	n/a	n/a	n/a	n/a	n/a	n/a	n/a	n/a	n/a	n/a	n/a	n/a	n/a	n/a	n/a	n/a	n/a	n/a	n/a	n/a	n/a	n/a	n/a
4.93853	n/a	n/a	n/a	n/a	n/a	n/a	n/a	n/a	n/a	n/a	n/a	n/a	n/a	n/a	n/a	n/a	n/a	n/a	n/a	n/a	n/a	n/a	n/a	n/a	n/a	n/a	n/a	n/a	n/a	n/a	n/a	n/a	n/a	n/a	n/a	n/a	n/a	n/a	n/a	n/a	n/a	n/a	n/a	n/a	n/a	n/a	n/a	n/a	n/a
5.55	n/a	n/a	n/a	n/a	n/a	n/a	n/a	n/a	n/a	n/a	n/a	n/a	n/a	n/a	n/a	n/a	n/a	n/a	n/a	n/a	n/a	n/a	n/a	n/a	n/a	n/a	n/a	n/a	n/a	n/a	n/a	n/a	n/a	n/a	n/a	n/a	n/a	n/a	n/a	n/a	n/a	n/a	n/a	n/a	n/a	n/a	n/a	n/a	n/a
3.8	0.81	0.27	n/a	n/a	n/a	n/a	n/a	n/a	n/a	n/a	n/a	n/a	n/a	n/a	n/a	n/a	n/a	n/a	n/a	n/a	n/a	n/a	n/a	n/a	n/a	n/a	n/a	n/a	n/a	n/a	n/a	n/a	n/a	n/a	n/a	n/a	n/a	n/a	n/a	n/a	n/a	n/a	n/a	n/a	n/a	n/a	n/a	n/a	n/a
3.69	n/a	n/a	n/a	n/a	n/a	n/a	n/a	n/a	n/a	n/a	n/a	n/a	n/a	n/a	n/a	n/a	n/a	n/a	n/a	n/a	n/a	n/a	n/a	n/a	n/a	n/a	n/a	n/a	n/a	n/a	n/a	n/a	n/a	n/a	n/a	n/a	n/a	n/a	n/a	n/a	n/a	n/a	n/a	n/a	n/a	n/a	n/a	n/a	n/a
3.79	n/a	n/a	n/a	n/a	n/a	n/a	n/a	n/a	n/a	n/a	n/a	n/a	n/a	n/a	n/a	n/a	n/a	n/a	n/a	n/a	n/a	n/a	n/a	n/a	n/a	n/a	n/a	n/a	n/a	n/a	n/a	n/a	n/a	n/a	n/a	n/a	n/a	n/a	n/a	n/a	n/a	n/a	n/a	n/a	n/a	n/a	n/a	n/a	n/a
3	n/a	n/a	n/a	n/a	n/a	n/a	n/a	n/a	n/a	n/a	n/a	n/a	n/a	n/a	n/a	n/a	n/a	n/a	n/a	n/a	n/a	n/a	n/a	n/a	n/a	n/a	n/a	n/a	n/a	n/a	n/a	n/a	n/a	n/a	n/a	n/a	n/a	n/a	n/a	n/a	n/a	n/a	n/a	n/a	n/a	n/a	n/a	n/a	n/a
3.4	n/a	n/a	n/a	n/a	n/a	n/a	n/a	n/a	n/a	n/a	n/a	n/a	n/a	n/a	n/a	n/a	n/a	n/a	n/a	n/a	n/a	n/a	n/a	n/a	n/a	n/a	n/a	n/a	n/a	n/a	n/a	n/a	n/a	n/a	n/a	n/a	n/a	n/a	n/a	n/a	n/a	n/a	n/a	n/a	n/a	n/a	n/a	n/a	n/a
3.9	n/a	n/a	n/a	n/a	n/a	n/a	n/a	n/a	n/a	n/a	n/a	n/a	n/a	n/a	n/a	n/a	n/a	n/a	n/a	n/a	n/a	n/a	n/a	n/a	n/a	n/a	n/a	n/a	n/a	n/a	n/a	n/a	n/a	n/a	n/a	n/a	n/a	n/a	n/a	n/a	n/a	n/a	n/a	n/a	n/a	n/a	n/a	n/a	n/a
6.11	n/a	n/a	n/a	n/a	n/a	n/a	n/a	n/a	n/a	n/a	n/a	n/a	n/a	n/a	n/a	n/a	n/a	n/a	n/a	n/a	n/a	n/a	n/a	n/a	n/a	n/a	n/a	n/a	n/a	n/a	n/a	n/a	n/a	n/a	n/a	n/a	n/a	n/a	n/a	n/a	n/a	n/a	n/a	n/a	n/a	n/a	n/a	n/a	n/a
4.28	n/a	n/a	n/a	n/a	n/a	n/a	n/a	n/a	n/a	n/a	n/a	n/a	n/a	n/a	n/a	n/a	n/a	n/a	n/a	n/a	n/a	n/a	n/a	n/a	n/a	n/a	n/a	n/a	n/a	n/a	n/a	n/a	n/a	n/a	n/a	n/a	n/a	n/a	n/a	n/a	n/a	n/a	n/a	n/a	n/a	n/a	n/a	n/a	n/a
5.58	n/a	n/a	n/a	n/a	n/a	n/a	n/a	n/a	n/a	n/a	n/a	n/a	n/a	n/a	n/a	n/a	n/a	n/a	n/a	n/a	n/a	n/a	n/a	n/a	n/a	n/a	n/a	n/a	n/a	n/a	n/a	n/a	n/a	n/a	n/a	n/a	n/a	n/a	n/a	n/a	n/a	n/a	n/a	n/a	n/a	n/a	n/a	n/a	n/a
6.47	1.13	0.249448	n/a	n/a	n/a	n/a	n/a	n/a	n/a	n/a	n/a	n/a	n/a	n/a	n/a	n/a	n/a	n/a	n/a	n/a	n/a	n/a	n/a	n/a	n/a	n/a	n/a	n/a	n/a	n/a	n/a	n/a	n/a	n/a	n/a	n/a	n/a	n/a	n/a	n/a	n/a	n/a	n/a	n/a	n/a	n/a	n/a	n/a	n/a
3.37	0.91	0.247283	n/a	n/a	n/a	n/a	n/a	n/a	n/a	n/a	n/a	n/a	n/a	n/a	n/a	n/a	n/a	n/a	n/a	n/a	n/a	n/a	n/a	n/a	n/a	n/a	n/a	n/a	n/a	n/a	n/a	n/a	n/a	n/a	n/a	n/a	n/a	n/a	n/a	n/a	n/a	n/a	n/a	n/a	n/a	n/a	n/a	n/a	n/a
3.28	1.51	0.253782	n/a	n/a	n/a	n/a	n/a	n/a	n/a	n/a	n/a	n/a	n/a	n/a	n/a	n/a	n/a	n/a	n/a	n/a	n/a	n/a	n/a	n/a	n/a	n/a	n/a	n/a	n/a	n/a	n/a	n/a	n/a	n/a	n/a	n/a	n/a	n/a	n/a	n/a	n/a	n/a	n/a	n/a	n/a	n/a	n/a	n/a	n/a
4.53	n/a	n/a	n/a	n/a	n/a	n/a	n/a	n/a	n/a	n/a	n/a	n/a	n/a	n/a	n/a	n/a	n/a	n/a	n/a	n/a	n/a	n/a	n/a	n/a	n/a	n/a	n/a	n/a	n/a	n/a	n/a	n/a	n/a	n/a	n/a	n/a	n/a	n/a	n/a	n/a	n/a	n/a	n/a	n/a	n/a	n/a	n/a	n/a	n/a
3.68	1.64	0.273333	n/a	n/a	n/a	n/a	n/a	n/a	n/a	n/a	n/a	n/a	n/a	n/a	n/a	n/a	n/a	n/a	n/a	n/a	n/a	n/a	n/a	n/a	n/a	n/a	n/a	n/a	n/a	n/a	n/a	n/a	n/a	n/a	n/a	n/a	n/a	n/a	n/a	n/a	n/a	n/a	n/a	n/a	n/a	n/a	n/a	n/a	n/a
5.95	n/a	n/a	n/a	n/a	n/a	n/a	n/a	n/a	n/a	n/a	n/a	n/a	n/a	n/a	n/a	n/a	n/a	n/a	n/a	n/a	n/a	n/a	n/a	n/a	n/a	n/a	n/a	n/a	n/a	n/a	n/a	n/a	n/a	n/a	n/a	n/a	n/a	n/a	n/a	n/a	n/a	n/a	n/a	n/a	n/a	n/a	n/a	n/a	n/a
11.5	1.57	0.253635	n/a	n/a	n/a	n/a	n/a	n/a	n/a	n/a	n/a	n/a	n/a	n/a	n/a	n/a	n/a	n/a	n/a	n/a	n/a	n/a	n/a	n/a	n/a	n/a	n/a	n/a	n/a	n/a	n/a	n/a	n/a	n/a	n/a	n/a	n/a	n/a	n/a	n/a	n/a	n/a	n/a	n/a	n/a	n/a	n/a	n/a	n/a
6	n/a	n/a	n/a	n/a	n/a	n/a	n/a	n/a	n/a	n/a	n/a	n/a	n/a	n/a	n/a	n/a	n/a	n/a	n/a	n/a	n/a	n/a	n/a	n/a	n/a	n/a	n/a	n/a	n/a	n/a	n/a	n/a	n/a	n/a	n/a	n/a	n/a	n/a	n/a	n/a	n/a	n/a	n/a	n/a	n/a	n/a	n/a	n/a	n/a
4.23	n/a	n/a	n/a	n/a	n/a	n/a	n/a	n/a	n/a	n/a	n/a	n/a	n/a	n/a	n/a	n/a	n/a	n/a	n/a	n/a	n/a	n/a	n/a	n/a	n/a	n/a	n/a	n/a	n/a	n/a	n/a	n/a	n/a	n/a	n/a	n/a	n/a	n/a	n/a	n/a	n/a	n/a	n/a	n/a	n/a	n/a	n/a	n/a	n/a
6.19	n/a	n/a	n/a	n/a	n/a	n/a	n/a	n/a	n/a	n/a	n/a	n/a	n/a	n/a	n/a	n/a	n/a	n/a	n/a	n/a	n/a	n/a	n/a	n/a	n/a	n/a	n/a	n/a	n/a	n/a	n/a	n/a	n/a	n/a	n/a	n/a	n/a	n/a	n/a	n/a	n/a	n/a	n/a	n/a	n/a	n/a	n/a	n/a	n/a
4.62	n/a	n/a	n/a	n/a	n/a	n/a	n/a	n/a	n/a	n/a	n/a	n/a	n/a	n/a	n/a	n/a	n/a	n/a	n/a	n/a	n/a	n/a	n/a	n/a	n/a	n/a	n/a	n/a	n/a	n/a	n/a	n/a	n/a	n/a	n/a	n/a	n/a	n/a	n/a	n/a	n/a	n/a	n/a	n/a	n/a	n/a	n/a	n/a	n/a
6.53	n/a	n/a	n/a	n/a	n/a	n/a	n/a	n/a	n/a	n/a	n/a	n/a	n/a	n/a	n/a	n/a	n/a	n/a	n/a	n/a	n/a	n/a	n/a	n/a	n/a	n/a	n/a	n/a	n/a	n/a	n/a	n/a	n/a	n/a	n/a	n/a	n/a	n/a	n/a	n/a	n/a	n/a	n/a	n/a	n/a	n/a	n/a	n/a	n/a
[truncated: 73 more columns]

## Sheet: Fig 1d right
PfCRTDd2 CQ transport activity pH 6.0 (pmol oocyte-1 h-1)	PfCRTDd2 CQ transport activity pH 4.5 (pmol oocyte-1 h-1)	PfCRTDd2 QN transport activity pH 6.0 (pmol oocyte-1 h-1)	PfCRTDd2 QN transport activity pH 4.5 (pmol oocyte-1 h-1)	PfCRTDd2 QD transport activity pH 6.0 (pmol oocyte-1 h-1)	PfCRTDd2 QD transport activity pH 4.5 (pmol oocyte-1 h-1)	PfCRTDd2 PPQ transport activity pH 6.0 (pmol oocyte-1 h-1)	PfCRTDd2 PPQ transport activity pH 4.5 (pmol oocyte-1 h-1)	E207A CQ transport activity pH 6.0 (pmol oocyte-1 h-1)	E207A CQ transport activity pH 4.5 (pmol oocyte-1 h-1)	E207A QN transport activity pH 6.0 (pmol oocyte-1 h-1)	E207A QN transport activity pH 4.5 (pmol oocyte-1 h-1)	E207A QD transport activity pH 6.0 (pmol oocyte-1 h-1)	E207A QD transport activity pH 4.5 (pmol oocyte-1 h-1)	E207A PPQ transport activity pH 6.0 (pmol oocyte-1 h-1)	E207A PPQ transport activity pH 4.5 (pmol oocyte-1 h-1)
9.26	0.4	6.11184	1.95	4.23	2.68	28.14	4.21	3.16	3.29	1.94	1.81	2.3	1.95	8.93	9.66
7.11517	0.978718	5.59465	1.16	3.26	0.85	21.87	7.6	2.11	2.17	2.22	1.79	2.18	1.55	12.01	9.12
4.12742	2.33	5.34912	1.79	4	1.43	30.01	3.13	2.38	2.03	1.72	2.22	1.58	1.47	12.48	9.57
8.43	0.902344	4.57103	2.35	4.74	1.26	33.33	3.69	1.75	1.48	2.41	1.3	1.61	1.04	12.86	5.62
3.95	1.3162	4.07765	2.13	4.12	n/a	n/a	3.27	2.47	2.3	2.6	1.76	1.77	1.61	n/a	5.62
5.31964	1.05	n/a	n/a	4.59	n/a	n/a	n/a	1.62	1.6	n/a	n/a	2.2	n/a	n/a	n/a
3.28663	1.05	n/a	n/a	n/a	n/a	n/a	n/a	2.39	1.77	n/a	n/a	2.2	n/a	n/a	n/a
5.51373	2.83785	n/a	n/a	n/a	n/a	n/a	n/a	2.02	1.64	n/a	n/a	n/a	n/a	n/a	n/a
6.23672	0.65405	n/a	n/a	n/a	n/a	n/a	n/a	1.94	1.58	n/a	n/a	n/a	n/a	n/a	n/a
3.64	1.07	n/a	n/a	n/a	n/a	n/a	n/a	n/a	n/a	n/a	n/a	n/a	n/a	n/a	n/a
4.86891	1.34435	n/a	n/a	n/a	n/a	n/a	n/a	n/a	n/a	n/a	n/a	n/a	n/a	n/a	n/a
3.55	0.65546	n/a	n/a	n/a	n/a	n/a	n/a	n/a	n/a	n/a	n/a	n/a	n/a	n/a	n/a
6.59209	n/a	n/a	n/a	n/a	n/a	n/a	n/a	n/a	n/a	n/a	n/a	n/a	n/a	n/a	n/a
6.15036	n/a	n/a	n/a	n/a	n/a	n/a	n/a	n/a	n/a	n/a	n/a	n/a	n/a	n/a	n/a
5.61611	n/a	n/a	n/a	n/a	n/a	n/a	n/a	n/a	n/a	n/a	n/a	n/a	n/a	n/a	n/a
4.0198	n/a	n/a	n/a	n/a	n/a	n/a	n/a	n/a	n/a	n/a	n/a	n/a	n/a	n/a	n/a
5.09675	n/a	n/a	n/a	n/a	n/a	n/a	n/a	n/a	n/a	n/a	n/a	n/a	n/a	n/a	n/a
4.6659	n/a	n/a	n/a	n/a	n/a	n/a	n/a	n/a	n/a	n/a	n/a	n/a	n/a	n/a	n/a
4.87128	n/a	n/a	n/a	n/a	n/a	n/a	n/a	n/a	n/a	n/a	n/a	n/a	n/a	n/a	n/a
3.351	n/a	n/a	n/a	n/a	n/a	n/a	n/a	n/a	n/a	n/a	n/a	n/a	n/a	n/a	n/a
2.48202	n/a	n/a	n/a	n/a	n/a	n/a	n/a	n/a	n/a	n/a	n/a	n/a	n/a	n/a	n/a
5.29461	n/a	n/a	n/a	n/a	n/a	n/a	n/a	n/a	n/a	n/a	n/a	n/a	n/a	n/a	n/a
3.08194	n/a	n/a	n/a	n/a	n/a	n/a	n/a	n/a	n/a	n/a	n/a	n/a	n/a	n/a	n/a
4.17675	n/a	n/a	n/a	n/a	n/a	n/a	n/a	n/a	n/a	n/a	n/a	n/a	n/a	n/a	n/a
4.86	n/a	n/a	n/a	n/a	n/a	n/a	n/a	n/a	n/a	n/a	n/a	n/a	n/a	n/a	n/a
5.19583	n/a	n/a	n/a	n/a	n/a	n/a	n/a	n/a	n/a	n/a	n/a	n/a	n/a	n/a	n/a

## Sheet: Fig 1e
PfCRTDd2 CQ transport activity pH 6.0 (pmol oocyte-1 h-1)	PfCRTDd2 CQ + VP transport activity pH 6.0 (pmol oocyte-1 h-1)	PfCRTDd2 QN transport activity pH 6.0 (pmol oocyte-1 h-1)	PfCRTDd2 QD transport activity pH 6.0 (pmol oocyte-1 h-1)	PfCRTDd2 VNC transport activity pH 6.0 (pmol oocyte-1 h-1)	PfCRTDd2 VNB transport activity pH 6.0 (pmol oocyte-1 h-1)	PfCRTDd2 AMA transport activity pH 6.0 (pmol oocyte-1 h-1)	PfCRTDd2 PPQ transport activity pH 6.0 (pmol oocyte-1 h-1)	E207A CQ transport activity pH 6.0 (pmol oocyte-1 h-1)	E207A CQ + VP transport activity pH 6.0 (pmol oocyte-1 h-1)	E207A QN transport activity pH 6.0 (pmol oocyte-1 h-1)	E207A QD transport activity pH 6.0 (pmol oocyte-1 h-1)	E207A VNC transport activity pH 6.0 (pmol oocyte-1 h-1)	E207A VNB transport activity pH 6.0 (pmol oocyte-1 h-1)	E207A AMA transport activity pH 6.0 (pmol oocyte-1 h-1)	E207A PPQ transport activity pH 6.0 (pmol oocyte-1 h-1)
9.26	1.45	6.11184	4.23	n.u.	n.u.	3.96	28.14	3.16	0.66	1.94	2.3	n.u.	n.u.	2.29	8.93
7.11517	1.56	5.59465	3.26	n.u.	n.u.	5.23	21.87	2.11	0.74	2.22	2.18	n.u.	n.u.	1.14	12.01
4.12742	1.71	5.34912	4	n.u.	n.u.	3.48	30.01	2.38	0.74	1.72	1.58	n.u.	n.u.	1.94	12.48
8.43	1.84	4.57103	4.74	n/a	n/a	n/a	33.33	1.75	0.66	2.41	1.61	n/a	n/a	n/a	12.86
3.95	n/a	4.07765	4.12	n/a	n/a	n/a	n/a	2.47	0.45	2.6	1.77	n/a	n/a	n/a	n/a
5.31964	n/a	n/a	4.59	n/a	n/a	n/a	n/a	1.62	n/a	n/a	2.2	n/a	n/a	n/a	n/a
3.28663	n/a	n/a	n/a	n/a	n/a	n/a	n/a	2.39	n/a	n/a	2.2	n/a	n/a	n/a	n/a
5.51373	n/a	n/a	n/a	n/a	n/a	n/a	n/a	2.02	n/a	n/a	n/a	n/a	n/a	n/a	n/a
6.23672	n/a	n/a	n/a	n/a	n/a	n/a	n/a	1.94	n/a	n/a	n/a	n/a	n/a	n/a	n/a
3.64	n/a	n/a	n/a	n/a	n/a	n/a	n/a	n/a	n/a	n/a	n/a	n/a	n/a	n/a	n/a
4.86891	n/a	n/a	n/a	n/a	n/a	n/a	n/a	n/a	n/a	n/a	n/a	n/a	n/a	n/a	n/a
3.55	n/a	n/a	n/a	n/a	n/a	n/a	n/a	n/a	n/a	n/a	n/a	n/a	n/a	n/a	n/a
6.59209	n/a	n/a	n/a	n/a	n/a	n/a	n/a	n/a	n/a	n/a	n/a	n/a	n/a	n/a	n/a
6.15036	n/a	n/a	n/a	n/a	n/a	n/a	n/a	n/a	n/a	n/a	n/a	n/a	n/a	n/a	n/a
5.61611	n/a	n/a	n/a	n/a	n/a	n/a	n/a	n/a	n/a	n/a	n/a	n/a	n/a	n/a	n/a
4.0198	n/a	n/a	n/a	n/a	n/a	n/a	n/a	n/a	n/a	n/a	n/a	n/a	n/a	n/a	n/a
5.09675	n/a	n/a	n/a	n/a	n/a	n/a	n/a	n/a	n/a	n/a	n/a	n/a	n/a	n/a	n/a
4.6659	n/a	n/a	n/a	n/a	n/a	n/a	n/a	n/a	n/a	n/a	n/a	n/a	n/a	n/a	n/a
4.87128	n/a	n/a	n/a	n/a	n/a	n/a	n/a	n/a	n/a	n/a	n/a	n/a	n/a	n/a	n/a
3.351	n/a	n/a	n/a	n/a	n/a	n/a	n/a	n/a	n/a	n/a	n/a	n/a	n/a	n/a	n/a
2.48202	n/a	n/a	n/a	n/a	n/a	n/a	n/a	n/a	n/a	n/a	n/a	n/a	n/a	n/a	n/a
5.29461	n/a	n/a	n/a	n/a	n/a	n/a	n/a	n/a	n/a	n/a	n/a	n/a	n/a	n/a	n/a
3.08194	n/a	n/a	n/a	n/a	n/a	n/a	n/a	n/a	n/a	n/a	n/a	n/a	n/a	n/a	n/a
4.17675	n/a	n/a	n/a	n/a	n/a	n/a	n/a	n/a	n/a	n/a	n/a	n/a	n/a	n/a	n/a
4.86	n/a	n/a	n/a	n/a	n/a	n/a	n/a	n/a	n/a	n/a	n/a	n/a	n/a	n/a	n/a
5.19583	n/a	n/a	n/a	n/a	n/a	n/a	n/a	n/a	n/a	n/a	n/a	n/a	n/a	n/a	n/a

## Sheet: Fig 2c
PfCRTDd2 expression (rel. to tubulin)	E207A expression (rel. to tubulin)
1.12	1.03
1.52	1.36
1.86	1.46
1.63	2

## Sheet: Fig 4a
PfCRTDd2 transport activity 0 µM CQ pH 4.5 (pmol oocyte-1 h-1)	PfCRTDd2 transport activity 10 µM CQ pH 4.5 (pmol oocyte-1 h-1)	PfCRTDd2 transport activity 50 µM CQ pH 4.5 (pmol oocyte-1 h-1)	PfCRTDd2 transport activity 100 µM CQ pH 4.5 (pmol oocyte-1 h-1)	PfCRTDd2 transport activity 200 µM CQ pH 4.5 (pmol oocyte-1 h-1)	PfCRTDd2 transport activity 300 µM CQ pH 4.5 (pmol oocyte-1 h-1)	PfCRTDd2 transport activity 400 µM CQ pH 4.5 (pmol oocyte-1 h-1)	PfCRTDd2 transport activity 500 µM CQ pH 4.5 (pmol oocyte-1 h-1)	PfCRTDd2 transport activity 0 µM CQ pH 5.0 (pmol oocyte-1 h-1)	PfCRTDd2 transport activity 10 µM CQ pH 5.0 (pmol oocyte-1 h-1)	PfCRTDd2 transport activity 50 µM CQ pH 5.0 (pmol oocyte-1 h-1)	PfCRTDd2 transport activity 100 µM CQ pH 5.0 (pmol oocyte-1 h-1)	PfCRTDd2 transport activity 200 µM CQ pH 5.0 (pmol oocyte-1 h-1)	PfCRTDd2 transport activity 300 µM CQ pH 5.0 (pmol oocyte-1 h-1)	PfCRTDd2 transport activity 400 µM CQ pH 5.0 (pmol oocyte-1 h-1)	PfCRTDd2 transport activity 500 µM CQ pH 5.0 (pmol oocyte-1 h-1)	PfCRTDd2 transport activity 0 µM CQ pH 5.5 (pmol oocyte-1 h-1)	PfCRTDd2 transport activity 10 µM CQ pH 5.5 (pmol oocyte-1 h-1)	PfCRTDd2 transport activity 50 µM CQ pH 5.5 (pmol oocyte-1 h-1)	PfCRTDd2 transport activity 100 µM CQ pH 5.5 (pmol oocyte-1 h-1)	PfCRTDd2 transport activity 200 µM CQ pH 5.5 (pmol oocyte-1 h-1)	PfCRTDd2 transport activity 300 µM CQ pH 5.5 (pmol oocyte-1 h-1)	PfCRTDd2 transport activity 400 µM CQ pH 5.5 (pmol oocyte-1 h-1)	PfCRTDd2 transport activity 500 µM CQ pH 5.5 (pmol oocyte-1 h-1)	PfCRTDd2 transport activity 0 µM CQ pH 6.0 (pmol oocyte-1 h-1)	PfCRTDd2 transport activity 10 µM CQ pH 6.0 (pmol oocyte-1 h-1)	PfCRTDd2 transport activity 50 µM CQ pH 6.0 (pmol oocyte-1 h-1)	PfCRTDd2 transport activity 100 µM CQ pH 6.0 (pmol oocyte-1 h-1)	PfCRTDd2 transport activity 200 µM CQ pH 6.0 (pmol oocyte-1 h-1)	PfCRTDd2 transport activity 300 µM CQ pH 6.0 (pmol oocyte-1 h-1)	PfCRTDd2 transport activity 400 µM CQ pH 6.0 (pmol oocyte-1 h-1)	PfCRTDd2 transport activity 500 µM CQ pH 6.0 (pmol oocyte-1 h-1)
0	0.37	0.97	4.6	7.32	8.53	9.21	9.85	0	0.58	2.59	4.33	9.29	10.67	11.4	10.87	0	0.67	6.45	6.37	11.07	13.73	13.16	14.32	0	0.95	4.84	10.41	12.77	15.31	19.38	20.81
0	0.31	2.03	5.99	8.24	10.77	9.15	9.73	0	0.59	1.77023	6.22	10.18	9.04	11.89	10.91	0	0.82	4.71509	9.4	10.25	12.01	14.89	15.56	0	0.8	4.32	9.48	14.22	16.86	19.1	20.59
0	0.76	1.14	5.32	6.3	6.5	10.13	10.4	0	0.45	2.54	5.9	10.48	12.33	10.67	12.28	0	0.59	2.43902	n/a	11.13	12.69	13.71	14.38	0	1.08	4.63	8.36	13.59	14.1	20.37	20.78
n/a	0.49	1.77	4.77	7.78	9.34	7.52	7.53	n/a	n/a	1.85512	n/a	n/a	n/a	n/a	n/a	0	0.68	3.17	7.07	10.55	n/a	13.31	14.75	n/a	n/a	n/a	n/a	n/a	n/a	n/a	n/a
n/a	n/a	1.28	n/a	6.41	n/a	9.96	n/a	n/a	n/a	2.76827	n/a	n/a	n/a	n/a	n/a	n/a	n/a	4.57	n/a	n/a	n/a	n/a	n/a	n/a	n/a	n/a	n/a	n/a	n/a	n/a	n/a
n/a	n/a	n/a	n/a	n/a	n/a	n/a	n/a	n/a	n/a	2.58128	n/a	n/a	n/a	n/a	n/a	n/a	n/a	4.41404	n/a	n/a	n/a	n/a	n/a	n/a	n/a	n/a	n/a	n/a	n/a	n/a	n/a
n/a	n/a	n/a	n/a	n/a	n/a	n/a	n/a	n/a	n/a	3.09905	n/a	n/a	n/a	n/a	n/a	n/a	n/a	3.78125	n/a	n/a	n/a	n/a	n/a	n/a	n/a	n/a	n/a	n/a	n/a	n/a	n/a
n/a	n/a	n/a	n/a	n/a	n/a	n/a	n/a	n/a	n/a	1.92784	n/a	n/a	n/a	n/a	n/a	n/a	n/a	2.14	n/a	n/a	n/a	n/a	n/a	n/a	n/a	n/a	n/a	n/a	n/a	n/a	n/a
n/a	n/a	n/a	n/a	n/a	n/a	n/a	n/a	n/a	n/a	2	n/a	n/a	n/a	n/a	n/a	n/a	n/a	3.86269	n/a	n/a	n/a	n/a	n/a	n/a	n/a	n/a	n/a	n/a	n/a	n/a	n/a
n/a	n/a	n/a	n/a	n/a	n/a	n/a	n/a	n/a	n/a	3.15395	n/a	n/a	n/a	n/a	n/a	n/a	n/a	4.54378	n/a	n/a	n/a	n/a	n/a	n/a	n/a	n/a	n/a	n/a	n/a	n/a	n/a
n/a	n/a	n/a	n/a	n/a	n/a	n/a	n/a	n/a	n/a	1.59195	n/a	n/a	n/a	n/a	n/a	n/a	n/a	3.39276	n/a	n/a	n/a	n/a	n/a	n/a	n/a	n/a	n/a	n/a	n/a	n/a	n/a
n/a	n/a	n/a	n/a	n/a	n/a	n/a	n/a	n/a	n/a	n/a	n/a	n/a	n/a	n/a	n/a	n/a	n/a	3.66318	n/a	n/a	n/a	n/a	n/a	n/a	n/a	n/a	n/a	n/a	n/a	n/a	n/a
n/a	n/a	n/a	n/a	n/a	n/a	n/a	n/a	n/a	n/a	n/a	n/a	n/a	n/a	n/a	n/a	n/a	n/a	1.74271	n/a	n/a	n/a	n/a	n/a	n/a	n/a	n/a	n/a	n/a	n/a	n/a	n/a

## Sheet: Fig 4c
[CQ] (μM)	PfCRTDd2 transport activity 0 µM CQ pH 4.5 (pmol oocyte-1 h-1)	PfCRTDd2 transport activity 0 µM CQ pH 5.0 (pmol oocyte-1 h-1)	PfCRTDd2 transport activity 0 µM CQ pH 5.5 (pmol oocyte-1 h-1)	PfCRTDd2 transport activity 0 µM CQ pH 6.0 (pmol oocyte-1 h-1)	1 / [S] (μM-1)	v-1 pH 4.5 (pmol oocyte-1 h-1)-1	v-1 pH 5.0 (pmol oocyte-1 h-1)-1	v-1 pH 5.5 (pmol oocyte-1 h-1)-1	v-1 pH 6.0 (pmol oocyte-1 h-1)-1
10	0.48	0.54	0.69	0.94	0.1	2.08333	1.85185	1.44928	1.06383
50	1.94	2.35	3.76	4.6	0.02	0.515464	0.425532	0.265957	0.217391
100	5.17	5.48	7.61	9.42	0.01	0.193424	0.182482	0.131406	0.106157
200	7.21	9.98	10.75	13.53	0.005	0.138696	0.1002	0.0930233	0.0739098
300	8.79	10.68	12.81	15.42	0.00333333	0.113766	0.093633	0.078064	0.0648508
400	9.19	11.32	13.77	19.62	0.0025	0.108814	0.0883392	0.0726216	0.0509684
500	9.38	11.35	14.75	20.73	0.002	0.10661	0.0881057	0.0677966	0.0482393

## Sheet: Fig 4d
PfCRTDd2 transport activity 0 µM CQ pH 4.5 (pmol oocyte-1 h-1)	PfCRTDd2 transport activity 10 µM CQ pH 4.5 (pmol oocyte-1 h-1)	PfCRTDd2 transport activity 50 µM CQ pH 4.5 (pmol oocyte-1 h-1)	PfCRTDd2 transport activity 100 µM CQ pH 4.5 (pmol oocyte-1 h-1)	PfCRTDd2 transport activity 200 µM CQ pH 4.5 (pmol oocyte-1 h-1)	PfCRTDd2 transport activity 300 µM CQ pH 4.5 (pmol oocyte-1 h-1)	PfCRTDd2 transport activity 400 µM CQ pH 4.5 (pmol oocyte-1 h-1)	PfCRTDd2 transport activity 500 µM CQ pH 4.5 (pmol oocyte-1 h-1)	PfCRTDd2 transport activity 0 µM CQ pH 6.0 (pmol oocyte-1 h-1)	PfCRTDd2 transport activity 10 µM CQ pH 6.0 (pmol oocyte-1 h-1)	PfCRTDd2 transport activity 50 µM CQ pH 6.0 (pmol oocyte-1 h-1)	PfCRTDd2 transport activity 100 µM CQ pH 6.0 (pmol oocyte-1 h-1)	PfCRTDd2 transport activity 200 µM CQ pH 6.0 (pmol oocyte-1 h-1)	PfCRTDd2 transport activity 300 µM CQ pH 6.0 (pmol oocyte-1 h-1)	PfCRTDd2 transport activity 400 µM CQ pH 6.0 (pmol oocyte-1 h-1)	PfCRTDd2 transport activity 500 µM CQ pH 6.0 (pmol oocyte-1 h-1)	E207A transport activity 0 µM CQ pH 4.5 (pmol oocyte-1 h-1)	E207A transport activity 10 µM CQ pH 4.5 (pmol oocyte-1 h-1)	E207A transport activity 50 µM CQ pH 4.5 (pmol oocyte-1 h-1)	E207A transport activity 100 µM CQ pH 4.5 (pmol oocyte-1 h-1)	E207A transport activity 200 µM CQ pH 4.5 (pmol oocyte-1 h-1)	E207A transport activity 300 µM CQ pH 4.5 (pmol oocyte-1 h-1)	E207A transport activity 400 µM CQ pH 4.5 (pmol oocyte-1 h-1)	E207A transport activity 500 µM CQ pH 4.5 (pmol oocyte-1 h-1)	E207A transport activity 0 µM CQ pH 6.0 (pmol oocyte-1 h-1)	E207A transport activity 10 µM CQ pH 6.0 (pmol oocyte-1 h-1)	E207A transport activity 50 µM CQ pH 6.0 (pmol oocyte-1 h-1)	E207A transport activity 100 µM CQ pH 6.0 (pmol oocyte-1 h-1)	E207A transport activity 200 µM CQ pH 6.0 (pmol oocyte-1 h-1)	E207A transport activity 300 µM CQ pH 6.0 (pmol oocyte-1 h-1)	E207A transport activity 400 µM CQ pH 6.0 (pmol oocyte-1 h-1)	E207A transport activity 500 µM CQ pH 6.0 (pmol oocyte-1 h-1)
0	0.37	0.97	4.6	7.32	8.53	9.21	9.85	0	0.95	4.84	10.41	12.77	15.31	19.38	20.81	0	0.59	2.13	4.66	7.55	7.51	9.19	6.87	0	0.34	2.17	3.91	5.6	7.48	7.35	7.79
0	0.31	2.03	5.99	8.24	10.77	9.15	9.73	0	0.8	4.32	9.48	14.22	16.86	19.1	20.59	0	0.34	1.41	5.17	5.35	7.97	7.3	8.11	0	0.28	1.64	5.58	6.08	7.35	7.71	6.89
0	0.76	1.14	5.32	6.3	6.5	10.13	10.4	0	1.08	4.63	8.36	13.59	14.1	20.37	20.78	0	0.5	2.92	4.25	6.95	7.66	9.06	8.95	0	0.55	1.67	5.27	5	8.15	9.99	7.81
n/a	0.49	1.77	4.77	7.78	9.34	7.52	7.53	n/a	n/a	n/a	n/a	n/a	n/a	n/a	n/a	n/a	n/a	3.35	5.82	5.93	n/a	n/a	9.82	0	0.4	1.99	3.7	8.09	7.49	6.32	10.28
n/a	n/a	1.28	n/a	6.41	n/a	9.96	n/a	n/a	n/a	n/a	n/a	n/a	n/a	n/a	n/a	n/a	n/a	n/a	n/a	n/a	n/a	n/a	n/a	0	n/a	2.05	4.07	6.01	7.22	7.81	8
n/a	n/a	n/a	n/a	n/a	n/a	n/a	n/a	n/a	n/a	n/a	n/a	n/a	n/a	n/a	n/a	n/a	n/a	n/a	n/a	n/a	n/a	n/a	n/a	0	n/a	1.91	4.29	n/a	n/a	n/a	n/a

## Sheet: Fig 6a
PfCRTDd2 transport activity pH 6.0 (pmol oocyte-1 h-1)	PfCRTDd2 transport activity pH 4.5 (pmol oocyte-1 h-1)	PfCRTDd2 R-value	E207A transport activity pH 6.0 (pmol oocyte-1 h-1)	E207A transport activity pH 4.5 (pmol oocyte-1 h-1)	E207A R-value	E372A transport activity pH 6.0 (pmol oocyte-1 h-1)	E372A transport activity pH 4.5 (pmol oocyte-1 h-1)	E372A R-value	K80A transport activity pH 6.0 (pmol oocyte-1 h-1)	K80A transport activity pH 4.5 (pmol oocyte-1 h-1)	K80A R-value	N84A transport activity pH 6.0 (pmol oocyte-1 h-1)	N84A transport activity pH 4.5 (pmol oocyte-1 h-1)	N84A R-value	E207K/K80E transport activity pH 6.0 (pmol oocyte-1 h-1)	E207K/K80E transport activity pH 4.5 (pmol oocyte-1 h-1)	E207K/K80E R-value
4.33	n/a	n/a	3.16	3.29	1.04114	4.02	3.05	0.758706	2.59	1.97	0.760618	3.16	1.45	0.458861	6.4	3.47	0.54
4.86	n/a	n/a	2.11	2.17	1.02844	4.13	1.75	0.423729	1.89	1.67	0.883598	2.41	0.73	0.302905	4.59	1.46	0.32
6.59	n/a	n/a	2.38	2.03	0.852941	6.01	2.16	0.359401	2.31	1.57	0.679654	3.18	1.46	0.459119	3.25	0.63	0.19
6.15	1.05	0.170732	1.75	1.48	0.845714	4.68	1.95	0.416667	2.26	1.62	0.716814	4.19	2	0.477327	n/a	n/a	n/a
4.02	n/a	n/a	2.47	2.3	0.931174	n/a	n/a	n/a	n/a	n/a	n/a	n/a	n/a	n/a	n/a	n/a	n/a
5.29	1.43	0.270321	1.62	1.6	0.987654	n/a	n/a	n/a	n/a	n/a	n/a	n/a	n/a	n/a	n/a	n/a	n/a
5.21	n/a	n/a	2.39	1.77	0.740586	n/a	n/a	n/a	n/a	n/a	n/a	n/a	n/a	n/a	n/a	n/a	n/a
5.64	0.82	0.14539	2.02	1.64	0.811881	n/a	n/a	n/a	n/a	n/a	n/a	n/a	n/a	n/a	n/a	n/a	n/a
4.84	n/a	n/a	1.94	1.58	0.814433	n/a	n/a	n/a	n/a	n/a	n/a	n/a	n/a	n/a	n/a	n/a	n/a
7.93	n/a	n/a	n/a	n/a	n/a	n/a	n/a	n/a	n/a	n/a	n/a	n/a	n/a	n/a	n/a	n/a	n/a
4.17	n/a	n/a	n/a	n/a	n/a	n/a	n/a	n/a	n/a	n/a	n/a	n/a	n/a	n/a	n/a	n/a	n/a
7.55	2.03	0.268874	n/a	n/a	n/a	n/a	n/a	n/a	n/a	n/a	n/a	n/a	n/a	n/a	n/a	n/a	n/a
4.19	n/a	n/a	n/a	n/a	n/a	n/a	n/a	n/a	n/a	n/a	n/a	n/a	n/a	n/a	n/a	n/a	n/a
4	n/a	n/a	n/a	n/a	n/a	n/a	n/a	n/a	n/a	n/a	n/a	n/a	n/a	n/a	n/a	n/a	n/a
4.2	1.25	0.297619	n/a	n/a	n/a	n/a	n/a	n/a	n/a	n/a	n/a	n/a	n/a	n/a	n/a	n/a	n/a
4.01	0.75	0.187032	n/a	n/a	n/a	n/a	n/a	n/a	n/a	n/a	n/a	n/a	n/a	n/a	n/a	n/a	n/a
4.51	n/a	n/a	n/a	n/a	n/a	n/a	n/a	n/a	n/a	n/a	n/a	n/a	n/a	n/a	n/a	n/a	n/a
5.87	n/a	n/a	n/a	n/a	n/a	n/a	n/a	n/a	n/a	n/a	n/a	n/a	n/a	n/a	n/a	n/a	n/a
4.37	1.02	0.23341	n/a	n/a	n/a	n/a	n/a	n/a	n/a	n/a	n/a	n/a	n/a	n/a	n/a	n/a	n/a
4.86513	n/a	n/a	n/a	n/a	n/a	n/a	n/a	n/a	n/a	n/a	n/a	n/a	n/a	n/a	n/a	n/a	n/a
4.93853	n/a	n/a	n/a	n/a	n/a	n/a	n/a	n/a	n/a	n/a	n/a	n/a	n/a	n/a	n/a	n/a	n/a
5.55	n/a	n/a	n/a	n/a	n/a	n/a	n/a	n/a	n/a	n/a	n/a	n/a	n/a	n/a	n/a	n/a	n/a
3.8	0.89	0.234211	n/a	n/a	n/a	n/a	n/a	n/a	n/a	n/a	n/a	n/a	n/a	n/a	n/a	n/a	n/a
3.69	n/a	n/a	n/a	n/a	n/a	n/a	n/a	n/a	n/a	n/a	n/a	n/a	n/a	n/a	n/a	n/a	n/a
3.79	n/a	n/a	n/a	n/a	n/a	n/a	n/a	n/a	n/a	n/a	n/a	n/a	n/a	n/a	n/a	n/a	n/a
3	0.81	0.27	n/a	n/a	n/a	n/a	n/a	n/a	n/a	n/a	n/a	n/a	n/a	n/a	n/a	n/a	n/a
3.4	n/a	n/a	n/a	n/a	n/a	n/a	n/a	n/a	n/a	n/a	n/a	n/a	n/a	n/a	n/a	n/a	n/a
3.9	n/a	n/a	n/a	n/a	n/a	n/a	n/a	n/a	n/a	n/a	n/a	n/a	n/a	n/a	n/a	n/a	n/a
6.11	n/a	n/a	n/a	n/a	n/a	n/a	n/a	n/a	n/a	n/a	n/a	n/a	n/a	n/a	n/a	n/a	n/a
4.28	n/a	n/a	n/a	n/a	n/a	n/a	n/a	n/a	n/a	n/a	n/a	n/a	n/a	n/a	n/a	n/a	n/a
5.58	n/a	n/a	n/a	n/a	n/a	n/a	n/a	n/a	n/a	n/a	n/a	n/a	n/a	n/a	n/a	n/a	n/a
6.47	n/a	n/a	n/a	n/a	n/a	n/a	n/a	n/a	n/a	n/a	n/a	n/a	n/a	n/a	n/a	n/a	n/a
3.37	n/a	n/a	n/a	n/a	n/a	n/a	n/a	n/a	n/a	n/a	n/a	n/a	n/a	n/a	n/a	n/a	n/a
3.28	n/a	n/a	n/a	n/a	n/a	n/a	n/a	n/a	n/a	n/a	n/a	n/a	n/a	n/a	n/a	n/a	n/a
4.53	1.13	0.249448	n/a	n/a	n/a	n/a	n/a	n/a	n/a	n/a	n/a	n/a	n/a	n/a	n/a	n/a	n/a
3.68	0.91	0.247283	n/a	n/a	n/a	n/a	n/a	n/a	n/a	n/a	n/a	n/a	n/a	n/a	n/a	n/a	n/a
5.95	1.51	0.253782	n/a	n/a	n/a	n/a	n/a	n/a	n/a	n/a	n/a	n/a	n/a	n/a	n/a	n/a	n/a
11.5	n/a	n/a	n/a	n/a	n/a	n/a	n/a	n/a	n/a	n/a	n/a	n/a	n/a	n/a	n/a	n/a	n/a
6	1.64	0.273333	n/a	n/a	n/a	n/a	n/a	n/a	n/a	n/a	n/a	n/a	n/a	n/a	n/a	n/a	n/a
4.23	n/a	n/a	n/a	n/a	n/a	n/a	n/a	n/a	n/a	n/a	n/a	n/a	n/a	n/a	n/a	n/a	n/a
6.19	1.57	0.253635	n/a	n/a	n/a	n/a	n/a	n/a	n/a	n/a	n/a	n/a	n/a	n/a	n/a	n/a	n/a
4.62	n/a	n/a	n/a	n/a	n/a	n/a	n/a	n/a	n/a	n/a	n/a	n/a	n/a	n/a	n/a	n/a	n/a
6.53	n/a	n/a	n/a	n/a	n/a	n/a	n/a	n/a	n/a	n/a	n/a	n/a	n/a	n/a	n/a	n/a	n/a

[truncated: 7 more sheets: Fig 6b, Fig 6c, Fig 6d, S1, S3, S10b, S16]
